# Supplementary material for: Flavonoids as Potential Modulators of Pancreatic Lipase Catalytic Activity
Source: Pharmaceutics. 2025 Jan 25;17(2):163. doi: 10.3390/pharmaceutics17020163 (PMC11859905; doi:10.3390/pharmaceutics17020163)
Supplement: Supplementary file 1 [file pharmaceutics-17-00163-s001.zip]

Archive with 1 entries (1 files):
- pharmaceutics-3350657-supplementary.pdf
